# Supplementary material for: Soil-Transmitted Helminth Eggs Are Present in Soil at Multiple Locations within Households in Rural Kenya
Source: PLoS One. 2016 Jun 24;11(6):e0157780. doi: 10.1371/journal.pone.0157780 (PMC4920396; doi:10.1371/journal.pone.0157780)
Supplement: S1 Dataset — Prevalence, concentration, and risk factors for STH contamination in soil. (ZIP) [file pone.0157780.s001.zip]

Archive with 3 entries (2 files):
- S1 Dataset.dta
- __MACOSX/
- __MACOSX/._S1 Dataset.dta
